# Supplementary material for: Biochemical and Genetic Testing of GAA in Over 30.000 Symptomatic Patients Suspected to Be Affected With Pompe Disease
Source: Hum Mutat. 2024 Oct 22;2024:6248437. doi: 10.1155/2024/6248437 (PMC11918499; doi:10.1155/2024/6248437)
Supplement: Supporting Information 2 — Table S1: four variants classified as variants of unknown significance (VUS) and therefore excluded. Table S2: unpublished truncation variants/small in-frame variants (n = 57). Table S3: GAA variants (n = 144) exclusively found in our IOPD cases. Table S4: GAA variants (n = 90) exclusively found in our LOPD cases. [file 6248437.f2.xlsx]

## Sheet: Supplementary Table S1
Four variants classified as variants of unknown significance (VUS) and therefore excluded:
No.	Variant	Codon	Mutation Type
1	c.576G>C	p.E192D	VOUS
2	c.1351C>G	p.P451A	VOUS
3	c.83G>A	p.G28E	VOUS
4	c.1417G>A	p.G473S	VOUS

## Sheet: Supplementary Table S2
Unpublished truncation variants/ small in-frame variants (n=57):
No.	Variant	Codon	Mutation Type
1	c.5delG	p.G2Esfs**2	Deletion
2	c.152_153ins22	p.E51Dfs*52	Insertion
3	c.241_243delCAGinsA	p.Q81Mfs*14	InDel
4	c.359-26_858+34del	p.Q121Rfs*42	Deletion
5	c.385_387delTTC	p.F129del	in-frame Deletion
6	c.393delC	p.S132Afs*10	Deletion
7	c.523dupA	p.T175Dfs*2	Deletion
8	c.525dupT	p.E176*	Insertion
9	c.527_533del7	p.E176Afs*43	Deletion
10	c.547-1G>A		Splice site
11	c.574G>T	p.E192*	Stop
12	c.596delAinsGCG		InDel
13	c.679_692+1del		Deletion
14	c.683dupG		Insertion
15	c.859-38-859-26delinsCGGGCGGGGCACTGA		Splice site
16	c.863delG	p.G288Vfs*26	Deletion
17	c.1061delA	p.Y354Sfs*38	Deletion
18	c.1111_1114delTCCAinsCCACTGGGG	p.S371Pfs*22	InDel
19	c.1129insC	p.G377Afs*129	Insertion
20	c.1132_1136delinsGGCTA	p.Y378_S379delinsGY	InDel
21	c.1158_1160delGGT	p.V388del	Deletion
22	c.1170delC	p.N390Kfs*2	Deletion
23	c.1198_1212del15	p.V400_D404del	in-frame Deletion
24	c.1208dupG	p.N403Kfs*103	Insertion
25	c.1243_1272del30	p.T415_F424del	in-frame Deletion
26	c.1376_1377delAC	p.D459Gfs*46	Deletion
27	c.1420C>T	p.Q474*	Stop
28	c.1465dupC	p.D489Gfs*17	Insertion
29	c.1579delA	p.R527Gfs*51	Deletion
30	c.1636+1G>A		Splice site
31	c.1646+1G>T		Splice site
32	c.1776dupG	p.T593Dfs*43	Insertion
33	c.1798dupC	p.R600Pfs*36	Insertion
34	c.1838G>A	p.W613*	Stop
35	c.1966G>T	p.E656*	Stop
36	c.2018delA	p.N673Tfs*23	Deletion
37	c.2040+3A>C		Splice site
38	c.2236_2237insA	p.W746Rfs*18	Insertion
39	c.2242delG	p.E748Rfs*16	Deletion
40	c.2281insAT	p.A761Dfs*4	Insertion
41	c.2299delC	p.F767Sfs*14	Insertion
42	c.2566dupG	p.E856Gfs*28	Insertion
43	c.2578delG	p.D860Tfs*27	Deletion
44	c.2578dupA	p.A694Gfs*43	Insertion
45	c.2584_2587delGGAG	p.G862Rfs*24	Deletion
46	c.2617dupT	p.Y873Lfs*11	Insertion
47	c.2642_2643delinsC	p.R881Tfs*6	InDel
48	c.2646delT	p.N882Kfs*5	Deletion
49	c.2657_2658delTG	p.V886Efs*2	Deletion
50	c.2704C>T	p.Q902*	Stop
51	c.2741_2742del	p.Q914Pfs*103	Deletion
52	c.2740delC	p.Q914Sfs*29	Deletion
53	c.2790delC	p.D931Tfs*12	Deletion
54	c.2799+1G>A		Splice site
55	Ex2del		gross Deletion
56	gross deletion (exon 2-10)		gross Deletion
57	total gene loss		gross Deletion

## Sheet: Supplementary Table S3
GAA variants (n=144) exclusively found in our IOPD cases:
No.	Variant	Codon	N	Mean Enzyme activity [µmol/L/h]	Mutation Type
1	c.1314C>A	p.Y438*	29	0.13	nonsense
2	c.236_246del11	p.P79Rfs*13	20	0.22	deletion
3	c.1657C>T	p.Q553*	9	0.2	nonsense
4	c.1933G>A	p.D645N	9	0.34	missense
5	c.2078dupA		9	0.13	frameshift
6	c.2783A>G	p.Y928C	7	0.24	missense
7	c.340_341insT	p.K114Ifs*32	6	0.24	frameshift
8	c.1848C>A	p.D616E	5	0.14	missense
9	c.2456G>C	p.R819P	5	0.23	missense
10	c.947A>T	p.N316I	5	0.08	missense
11	c.1464dupC		3	0.24	frameshift
12	c.1551+1G>T		3	0.2	splice site
13	c.1559A>T	p.N520I	3	0.18	missense
14	c.1579delA	p.R527Gfs*51	3	0.18	deletion
15	c.1598G>A	p.C533Y	3	0.27	missense
16	c.1820G>A	p.G607D	3	0.04	missense
17	c.1935C>A	p.D645E	3	0.13	missense
18	c.2040+3A>C		3	0.09	splice site
19	c.989G>A	p.W330*	3	0.08	nonsense
20	c.1134C>G	p.Y378*	2	0.17	nonsense
21	c.1195-2A>G		2	0.07	splice site
22	c.1327-2A>G		2	0.05	splice site
23	c.1396dupG	p.V466Gfs*40	2	0.12	Insertion
24	c.1552-2A>G		2	0.1	splice site
25	c.1716C>A	p.H572Q	2	0.04	missense
26	c.1834C>A	p.H612N	2	0.12	missense
27	c.1927G>T	p.G643W	2	0.191471	missense
28	c.1966_1968delGAG	p.E656del	2	0.19	deletion
29	c.1978C>T	p.R660C	2	-0.00282258	missense
30	c.1994G>A	p.G665E	2	0.04	missense
31	c.2040+2T>C		2	0.04	splice site
32	c.2402delA	p.E801Gfs*5	2	0.14	deletion
33	c.2566dupG	p.E856Gfs*28	2	0.29	insertion
34	c.323_324delinsAC	p.C108Y	2	0.51	frameshift InDel
35	c.683dupG		2	0.05	insertion
36	c.692+1G>A		2	0	splice site
37	c.942C>A	p.N314K	2	0.09	missense
38	c.1003G>A	p.G335R	1	0.0555882	missense
39	c.1075G>A	p.G359R	1	0.0432353	missense
40	c.1075G>T	p.G359*	1	0	nonsense
41	c.1111_1114delTCCAinsCCACTGGGG	p.S371Pfs*22	1	0.0493952	frameshift indel
42	c.1132_1136delinsGGCTA	p.Y378_S379delinsGY	1	0.0190286	frameshift indel
43	c.1136C>A	p.S379Y	1	0.114401	missense
44	c.1139C>T	p.S380F	1	0.050743	missense
45	c.1163_1165delTGG	p.V388del	1	0.260417	deletion
46	c.1170delC	p.N390Kfs*2	1	0	deletion
47	c.1193T>C	p.L398P	1	0.08085	missense
48	c.1208dupG	p.N403Kfs*103	1	0.189871	insertion
49	c.1210G>A	p.D404N	1	0.115207	missense
50	c.1239C>G	p.D413E	1	0.297899	missense
51	c.1243_1272del30	p.T415_F424del	1	0.268941	deletion
52	c.1292T>C	p.L431P	1	0.34545	missense
53	c.1307G>A	p.R436Q	1	0.721442	missense
54	c.1378G>T	p.E460*	1	0.1176	nonsense
55	c.1420C>T	p.Q474*	1	0.129706	nonsense
56	c.1431delT		1	0	frameshift
57	c.1493G>C	p.W498S	1	0.00617647	missense
58	c.1494G>A	p.W498*	1	0.240882	nonsense
59	c.1497G>A	p.W499*	1	0.438529	nonsense
60	c.152_153ins22	p.E51Dfs*52	1	0	indel
61	c.1556T>C	p.M519V	1	0.06	missense
62	c.1561G>A	p.E521K	1	0.0735	missense
63	c.1562A>G	p.E521G	1	0.19845	missense
64	c.1564C>G	p.P522A	1	0.654368	missense
65	c.1636+1G>A		1	0.0627121	splice site
66	c.1636+5G>C		1	0.13965	splice site
67	c.1663G>C	p.A555P	1	0.02205	missense
68	c.1673G>A	p.C558Y	1	0.0138028	missense
69	c.1714C>G	p.H572D	1	0.0694696	missense
70	c.1721T>C	p.L574P	1	0	missense
71	c.1727delG		1	0	deletion
72	c.1735G>A	p.E579K	1	0.0176411	missense
73	c.1755-1G>A		1	0.139543	splice site
74	c.1776dupG	p.T593Dfs*43	1	0.0864706	insertion
75	c.1798dupC	p.R600Pfs*36	1	0.15435	frameshift
76	c.1819_1836del18	p.G607_H612del	1	0.0370588	deletion
77	c.1826dupA		1	0.0666002	insertion
78	c.1829dupA		1	0.0380573	nonsense
79	c.1838G>A	p.W613*	1	0.0888003	nonsense
80	c.1843G>A	p.G615R	1	0.0494118	missense
81	c.1853G>A	p.W618*	1	0.0459807	nonsense
82	c.1889-1G>A		1	0.122271	splice site
83	c.1922T>G	p.L641R	1	0	missense
84	c.1962_1964delAGA	p.E656del	1	0.216176	deletion
85	c.1966G>T	p.E656*	1	0	nonsense
86	c.1969delC		1	0.0145244	frameshift
87	c.1993G>A	p.G665R	1	0.0380573	missense
88	c.2011_2012delAT	p.M617Afs*65	1	0.0882	deletion
89	c.2012T>G	p.M671R	1	0	missense
90	c.2014C>G	p.R672G	1	0.222233	missense
91	c.2019C>A	p.N673K	1	0.158572	missense
92	c.2021A>G	p.H674R	1	0.0432353	missense
93	c.2079dupA		1	0	insertion
94	c.2097_2102delCACCCT	p.T700_L701del	1	0.129952	deletion
95	c.2131A>C	p.T711P	1	0.09555	missense
96	c.2185delC	p.L729Wfs*35	1	0.03675	frameshift
97	c.2236_2237insA	p.W746Rfs*18	1	0.2	insertion
98	c.2242delG	p.E748Rfs*16	1	0.1	deletion
99	c.2242dupG		1	0.0905356	insertion
100	c.2299delC	p.F767Sfs*14	1	0.0697717	insertion
101	c.2314T>C	p.W772R	1	0.846176	missense
102	c.2331+2T>C		1	0	splice site
103	c.2331+6T>G		1	0	splice site
104	c.241_243delCAGinsA	p.Q81Mfs*14	1	0.1911	indel
105	c.2501_2502delCA	p.T834Rfs*49	1	0	deletion
106	c.2570T>G	p.L857R	1	0.3	missense
107	c.2578dupA	p.A694Gfs*43	1	0.123529	insertion
108	c.2617dupT	p.Y873Lfs*11	1	0.448235	insertion
109	c.2642_2643delinsC	p.R881Tfs*6	1	0.0495054	deletion
110	c.2646delT	p.N882Kfs*5	1	0.0741176	deletion
111	c.2657_2658delTG	p.V886Efs*2	1	0.0459807	deletion
112	c.2704C>T	p.Q902*	1	0.0617647	nonsense
113	c.2734delG		1	0.322636	deletion
114	c.2741_2742del	p.Q914Pfs*103	1	0	deletion
115	c.2740delC	p.Q914Sfs*29	1	0.66885	deletion
116	c.2746G>T	p.V916F	1	0.251554	missense
117	c.2790delC	p.D931Tfs*12	1	0	deletion
118	c.2799+1G>A		1	0.0679412	splice site
119	c.359-26_858+34del	p.Q121Rfs*42	1	0.313575	deletion
120	c.523dupA	p.T175Dfs*2	1	0.117353	deletion
121	c.525_526delTG	p.N177Pfs*11	1	0.0926471	deletion
122	c.525dupT	p.E176*	1	0	insertion
123	c.527_533del7	p.E176Afs*43	1	0	deletion
124	c.547-1G>A		1	0.0824574	splice site
125	c.574G>T	p.E192*	1	0.166765	nonsense
126	c.576G>T	p.E192D	1	1.89	missense
127	c.593_594insCG	p.E888*	1	0.0602573	frameshift
128	c.596delAinsGCG		1	0	frameshift
129	c.679_692+1del		1	0	deletion
130	c.716delT	p.L239Rfs*29	1	0	deletion
131	c.730C>T	p.Q244*	1	0.25725	nonsense
132	c.781G>A	p.A261T	1	0.397984	missense
133	c.844G>C	p.D282H	1	0.852126	missense
134	c.858+2T>A		1	0.0494118	splice site
135	c.859-38-859-26delinsCGGGCGGGGCACTGA		1	0	splice site
136	c.863delG	p.G288Vfs*26	1	0.21	deletion
137	c.868A>G	p.N290D	1	0.3528	missense
138	c.876C>G	p.Y292*	1	0.0555882	nonsense
139	c.896T>G	p.L299R	1	0.178993	missense
140	c.953T>G	p.M318R	1	-0.00317144	missense
141	c.956-1G>C		1	0.03675	splice site
142	Ex18del		1	0.1176	gross deletion
143	Ex2del		1	0.1	gross deletion
144	Exon 2-10		1	0.187184	gross deletion

## Sheet: Supplementary Table S4
GAA variants (n=90) exclusively found in our LOPD cases:
No.	Variant	Codon	N	Mean Enzyme activity [µmol/L/h]	Mutation type
1	c.336-13T>G		6	0.97	splice site
2	c.1548G>A	p.W516*	5	0.47	nonsense
3	c.1478C>T	p.P493L	4	0.17	missense
4	c.1082C>T	p.P361L	4	0.21	missense
5	c.1555A>G	p.M519V	4	0.68	missense
6	c.631G>A	p.V211M	3	1.19	missense
7	c.1129insC	p.G377Afs*129	3	0.61	insertion
8	c.1822C>T	p.R608*	3	0.69	nonsense
9	c.1594G>A	p.G532S	2	1.06	missense
10	c.406T>A	p.Y136N	2	0.4	missense
11	c.1716C>G	p.H572Q	2	0.62	missense
12	c.1572C>A	p.N524K	2	0.58	missense
13	c.1551+1G>C		2	0.3	splice site
14	c.1754G>A	p.R585K	2	0.36	missense
15	c.1841C>T	p.T614M	2	0.05	missense
16	c.1106T>A	p.L369Q	1	1.71	missense
17	c.1192delC	p.L398Wfs*42	1	1.54	deletion/nonsense
18	c.2716G>A	p.V906I	1	1.54	missense
19	c.1726G>T	p.G576C	1	1.31	missense
20	c.2011A>G	p.M671V	1	1.31	missense
21	c.1554C>G	p.D518E	1	1.24	missense
22	c.2740_2741insCA	p.Q914Pfs*30	1	1.08	insertion
23	c.664G>A	p.V222M	1	0.87	missense
24	c.49G>A	p.A17T	1	0.75	missense
25	c.716T>C	p.L239P	1	0.66	missense
26	c.1727G>A	p.G576D	1	0.65	missense
27	c.1504A>G	p.M502V	1	0.59	missense
28	c.1061delA	p.Y354Sfs*38	1	0.54	deletion
29	c.1075G>C	p.G359R	1	0.49	missense
30	c.752C>T	p.S251L	1	0.49	missense
31	c.761C>T	p.S254L	1	0.49	missense
32	c.5delG	p.G2Esfs**2	1	0.45	deletion
33	c.2297A>G	p.Y766C	1	0.44	missense
34	c.1437+2T>C		1	0.43	splice site
35	c.1198_1212del15	p.V400_D404del	1	0.4	deletion
36	c.1222A>G	p.M408V	1	0.4	missense
37	c.1562A>T	p.E521V	1	0.4	missense
38	c.2045A>G	p.Q682R	1	0.4	missense
39	c.2303C>T	p.P768L	1	0.39	missense
40	c.1646+1G>T		1	0.38	splice site
41	c.1130delG	p.G377Afs*	1	0.37	deletion
42	c.2845_2847delGTC	p.V949del	1	0.36	deletion
43	c.1495T>A	p.W499R	1	0.36	missense
44	c.1465G>T	p.D489Y	1	0.34	missense
45	c.1961C>G	p.S654*	1	0.34	nonsense
46	c.1396delG		1	0.3	deletion
47	c.2105G>C	p.R702P	1	0.3	missense
48	c.2238G>A	p.W746*	1	0.29	nonsense
49	c.2255_2257delTCA	p.I752del	1	0.29	deletion
50	c.2214G>A	p.W738*	1	0.29	nonsense
51	c.1202_1203delinsGA	p.Q401R	1	0.29	indel
52	c.393delC	p.S132Afs*10	1	0.28	deletion
53	c.1214T>C	p.L405P	1	0.28	missense
54	c.2584_2587delGGAG	p.G862Rfs*24	1	0.27	deletion
55	c.1370C>T	p.P457L	1	0.25	missense
56	c.2281insAT	p.A761Dfs*4	1	0.25	insertion/frameshift
57	c.2018delA	p.N673Tfs*23	1	0.24	deletion/frameshift
58	c.1465dupC	p.D489Gfs*17	1	0.24	insertion
59	c.2578delG	p.D860Tfs*27	1	0.23	deletion
60	c.505C>A	p.L169M	1	0.21	missense
61	c.1702C>A	p.H568N	1	0.2	missense
62	c.2331+2T>A		1	0.2	splice site
63	c.844G>T	p.D282Y	1	0.2	missense
64	c.323G>A	p.C108Y	1	0.2	missense
65	c.1910T>C	p.L637P	1	0.2	missense
66	c.1376_1377delAC	p.D459Gfs*46	1	0.18	deletion/frameshift
67	c.1744G>C	p.A582P	1	0.17	missense
68	c.1158_1160delGGT	p.V388del	1	0.17	deletion
69	c.854C>G	p.P285R	1	0.16	missense
70	c.461G>C	p.R154P	1	0.15	missense
71	c.1194+5G>A		1	0.15	splice site
72	c.2022C>G	p.H674Q	1	0.15	missense
73	c.1114C>T	p.H372Y	1	0.14	missense
74	c.868A>C	p.N290H	1	0.12	missense
75	c.2461G>T	p.G821W	1	0.11	missense
76	c.385_387delTTC	p.F129del	1	0.1	deletion
77	c.316C>T	p.R106C	1	0.1	missense
78	c.2815_2816delGT	p.V939Lfs*78	1	0.09	deletion/frameshift
79	c.1537G>A	p.D513N	1	0.09	missense
80	c.572A>G	p.Y191C	1	0.08	missense
81	c.1933G>C	p.D645H	1	0.08	missense
82	c.1174A>C	p.T392P	1	0.08	missense
83	c.2173C>T	p.R725W	1	0.07	missense
84	c.1827C>A	p.Y609*	1	0.07	nonsense
85	c.786G>C	p.E262D	1	0.07	missense
86	c.874T>C	p.Y292H	1	0.05	missense
87	c.2479C>T	p.Q827*	1	0.04	nonsense
88	c.1781G>A	p.R594H	1	0	missense
89	c.2558C>A	p.A853D	1	0	missense
90	c.2219_2220delTG	p.V740Gfs*55	1	0	deletion/frameshift
